# Supplementary material for: Causal Effects between Gut Microbiome and Myalgic Encephalomyelitis/Chronic Fatigue Syndrome: A Two-Sample Mendelian Randomization Study
Source: Front Microbiol. 2023 Jul 6;14:1190894. doi: 10.3389/fmicb.2023.1190894 (PMC10359717; doi:10.3389/fmicb.2023.1190894)
Supplement: Supplementary file 1 [file Table_1.xlsx]

## Sheet: Sheet4
Table S1 Selected gut microbiome taxa with significant p-value
Table S2 Results of reverse MR analysis

## Sheet: Table S1
outcome	exposure	SNP	chr	pos	effect_allele	other_allele	beta.exposure	beta.outcome	se.exposure	se.outcome	pval.exposure	pval.outcome	Fval
self-reported: chronic fatigue syndrome	genus RuminococcaceaeUCG014	rs10791168	11	131659000	A	G	-0.0664624	-0.000285166	0.0150069	0.000187344	9.76182e-06	0.13	19.6142
		rs12638134	3	101334609	T	G	0.0582548	0.000256302	0.0119657	0.000141816	1.21144e-06	0.0710003	23.702
		rs34402072	8	3636548	C	T	-0.0688023	-0.000116	0.0156083	0.000179141	9.80426e-06	0.52	19.431
		rs72809222	2	57205854	T	C	0.0671775	0.000232421	0.0139838	0.000158287	2.41191e-06	0.14	23.078
		rs853612	10	119928413	A	G	-0.0528257	-0.00010203	0.0119367	0.000141658	9.75451e-06	0.47	19.585
		rs995642	2	134854659	C	T	0.060048	-1.65743e-05	0.0126417	0.000151076	1.90222e-06	0.91	22.5625
	genus Paraprevotella	rs10842464	12	25249743	T	C	-0.0758215	-0.00014226	0.0172568	0.00014043	6.59715e-06	0.31	19.3048
		rs17109926	12	71978728	A	G	-0.0988335	-0.000309184	0.0216172	0.000180257	6.75279e-06	0.0860003	20.9031
		rs3801748	7	81759508	G	A	0.0779721	3.24069e-05	0.0171691	0.000144016	5.20177e-06	0.82	20.6244
		rs4767113	12	114131978	C	T	0.0882466	6.0905e-05	0.018382	0.000151954	2.14357e-06	0.69	23.0469
		rs7240324	18	69623804	T	G	-0.10229	-1.67852e-05	0.0226948	0.000180022	5.95902e-06	0.93	20.315
		rs9602779	13	86162420	A	C	-0.106692	-0.000110917	0.0220263	0.000178075	6.92746e-07	0.53	23.4627
		rs9900242	17	69135631	A	G	-0.0852967	-0.000263299	0.0175212	0.000140963	1.14068e-06	0.0619998	23.6994

## Sheet: Table S2
outcome	exposure	method	nsnp	b	se	pval
genus Paraprevotella id.962	Self-reported chronic fatigue syndrome	MR Egger	7	-183.887	102.432	0.132571
		Weighted median	7	0.703094	14.3512	0.960926
		Inverse variance weighted	7	-12.0753	9.87987	0.221625
		Simple mode	7	4.10132	20.5206	0.848189
		Weighted mode	7	4.10132	20.2784	0.846404
genus Ruminococcaceae UCG014 id.11371	Self-reported chronic fatigue syndrome	MR Egger	7	-57.995	72.8071	0.461838
		Weighted median	7	-2.60154	9.34202	0.780646
		Inverse variance weighted	7	-2.34892	6.98422	0.736631
		Simple mode	7	-1.4592	14.6445	0.923874
		Weighted mode	7	-1.90813	14.2958	0.898182
